# Supplementary material for: Consequences of removal of exotic species (eucalyptus) on carbon and nitrogen cycles in the soil-plant system in a secondary tropical Atlantic forest in Brazil with a dual-isotope approach
Source: PeerJ. 2020 May 28;8:e9222. doi: 10.7717/peerj.9222 (PMC7261475; doi:10.7717/peerj.9222)
Supplement: Supplemental Information 7 [file peerj-08-9222-s007.xlsx]

## Sheet: Plan1
DataS7. Granulometry soil data.
granulometry (%)	repetition	Secondary Forest	M12	M3
sand	1	23.16	83.702	42.324
sand	2	64.611	57.171	50.782
sand	3	0	2.374	81.603
sand	4	0	0.352	46.782
sand	5	0	2.82	98.097
sand	6	0	77.672	51.12
sand	7	0	4.459	97.563
sand	8	0	0.679	91.028
sand	9	0	2.718	68.9775
sand	10	0	45.932	0.557
sand	11	0	14.801	99.998
sand	12	0	0.867	99.995
sand	13	0	0.652	97.284
sand	14	0	2.474	88.313
sand	15	0	0.089	48.937
sand	16	0	1.184	74.603
sand	17	0	0.278	46.411
sand	18	0	57.958	79.91
sand	19	0	0.196	100
sand	20	58.081	0.388	100.01
sand	21	20.604	97.41	99.258
sand	22	10.072	62.28	83.033
sand	23	8.083	85.154	72.593
sand	24	89.045	6.465	39.889
sand	25	25.145	75.856	79.399
average		11.952	27.3572	73.5387
standard deviation		23.8622	35.2077	26.2156
standard error		4.77243	7.04155	5.24312
	repetition	Secondary Forest	M12	M3
silt	1	52.612	8.597	41.112
silt	2	35.389	26.128	36.142
silt	3	0.807	61.455	18.397
silt	4	0.855	57.695	36.149
silt	5	0.37	56.069	1.793
silt	6	0.67	22.129	31.111
silt	7	8.663	54.212	0.49
silt	8	14.391	53.7568	3.797
silt	9	10.944	54.709	17.801
silt	10	27.056	34.318	70.168
silt	11	28.1965	51.068	0
silt	12	33.3697	56.91	0
silt	13	38.5429	59.259	2.713
silt	14	43.7161	55.867	11.688
silt	15	48.8893	52.548	35.418
silt	16	54.0625	55.675	25.21
silt	17	59.2357	55.648	34.795
silt	18	64.4089	28.337	20.021
silt	19	69.5821	60.16	0
silt	20	41.917	56.486	0
silt	21	47.153	0	0.737
silt	22	62.676	37.72	16.9685
silt	23	61.698	1.193	27.407
silt	24	0.049	60.058	44.621
silt	25	74.829	24.145	20.601
average		35.2033	43.3657	19.8856
standard deviation		24.1714	19.1254	17.9805
standard error		4.83428	3.82508	3.5961
	repetition	Secondary Forest	M12	M3
clay	1	24.23	7.7	16.565
clay	2	0	16.698	13.076
clay	3	99.193	36.172	0
clay	4	99.145	41.952	17.069
clay	5	99.63	41.111	0.111
clay	6	99.33	0.197	17.769
clay	7	91.337	41.325	1.945
clay	8	85.609	45.568	5.174
clay	9	89.056	42.573	13.219
clay	10	72.944	19.748	29.275
clay	11	71.8035	34.132	0
clay	12	66.6303	42.223	0
clay	13	61.4571	40.09	0
clay	14	56.2839	41.658	0
clay	15	51.1107	47.362	15.646
clay	16	45.9375	43.141	0.189
clay	17	40.7643	44.074	18.793
clay	18	35.5911	13.705	0.068
clay	19	30.4179	39.645	0
clay	20	0	43.125	0
clay	21	32.247	2.59	0
clay	22	27.251	0	0
clay	23	30.218	13.651	0
clay	24	10.909	33.477	15.485
clay	25	0.027	0	0
average		52.8449	29.2767	6.57536
standard deviation		32.9171	16.6439	8.65267
standard error		6.58341	3.32878	1.73053
